# Supplementary material for: Comparative observation of mitochondrial morphology in Arabidopsis mutants of 4 reported fission factors
Source: Plant Physiol. 2026 Jul 30;201(3):kiag531. doi: 10.1093/plphys/kiag531 (PMC13421887; doi:10.1093/plphys/kiag531)
Supplement: kiag531_Supplementary_Data [file kiag531_supplementary_data.zip]

Archive with 2 entries (2 files):
- Hashimoto-et-al-2026_SFig_revised2.pdf
- Hashimoto-et-al-2026_Supplementary_Material_clean_260613.docx
